# Supplementary material for: CD4+ T cell–innate immune crosstalk is critical during Staphylococcus aureus craniotomy infection
Source: JCI Insight. 2025 Feb 24;10(4):e183327. doi: 10.1172/jci.insight.183327 (PMC11949042; doi:10.1172/jci.insight.183327)
Supplement: Supporting data values [file jciinsight-10-183327-s219.xlsx]

## Sheet: Fig 1A
A	CD4 D3	CD4 D7	CD4 D14		CD8 D3	CD8 D7	CD8 D14		ydTCR D3	ydTCR D7	ydTCRD14
	1.2	9.12	22.5		2.01	1.79	0		2.01	4.24	3.14
	0.2	12.1	24.3		0.23	1.71	0		2.4	12.3	2.57
	0.78	20	29.6		0.22	2.66	0		0.96	6.27	1.91
	0.55	14.2	16		0.41	1.38	0		2.94	14.6	7.04
	0.77	11.9	2.12		0.22	1.94	0		2.2	10.1	1.88
	1.1	3.71	3.26		1.38	2.04	7.61		3.03	5.51	7.61
	0.88	4.68	13.7		0.53	2.79	3.28		0.88	6.68	27
	1.73	8.11	14.1		1.15	2.1	5.56		4.26	6.25	19.3
	1.09	5.99	11.5		0.31	3.47	4.42		1.77	6.77	21.7
	1.95	1.42	23.4		1.17	7.8	4.83		0.97	1.42	4.83
	2.3	4.55	14		0.28	7.58	2.7		4.38	12.1	4.04
	0.58	11.6	10.4		0	2.28	4.92		0.29	17.3	3.83
		11.3	11.2			1.62	2.06			23.3	2.06
		22.3	4.12			2.27	3.8			3.18	1.71
		5.94	7.09			4.95	1.02			7.92	3.99

## Sheet: Fig 1B
	Brain D3				Galea D3				Bone Flap D3
B	WT	KO			WT	KO			WT	KO
	16500	195000			160000	3100000			125000	25000
	7500	165000			307500	24500000			245000	50000000
	55500	112500			2750000	4750000			590000	45000000
	9000	129750			355000	2350000			292500	20000000
	15000	70500			600000	5300000			2400000	3500000
	112500	72000			4150000	4550000			12000000	8000000
	1500	15000			55000	1100000			8000	3400000
	22500	3150000			185000	12500000			14500	4250000
	9000	96800			265000	1300000			322000	600000
	34500	90000			365000	750000			4500000	2200000
	31500	29300			445000	1500000			348000	550000
	4500	94500			300000	9000000			13000	418000
	Brain D7				Galea D7				Bone Flap D7
	WT	Rag1-/-			WT	Rag1-/-			WT	Rag1-/-
	1350	10350			46500	530000			3725000	70000
	1500	10125			79000	217500			322500	8550
	2475	38250			28750	912500			3700000	3730000
	300	4650			8750	382500			6875000	2450
	64500	300			4875000	36250			550000	350
	39000	48000			3000000	1400000			4900000	2625000
	39000	690000			13500	2800000			1850000	11000000
	15000	24750			2300000	1600000			700000	7500000
	1500	84750			100000	3400000			750000	15000000
	3000	138750			500000	2200000			19000	950000
	2250	150000			160000	2600000			390000	20000000
	1950	45000			330000	1800000			485000	3000000
	1650	7050			50000	400000			15000	500000
	450	73500			10000	800000				7500000
		13500				250000				2500000
	Brain D14				Galea D14				Bone Flap D14
	WT	Rag1-/-			WT	Rag1-/-			WT	Rag1-/-
	1500	225000			155000	8500000			500000	1700000
	9150	75000			1400000	44500000			400000	1000000
	7500	60000			190000	11000000			2300000	60000
	390000	930000			30000	11000000			2500000	17500000
	12300	210000			1100000	10500000			450000	3500000
	3900	2550000			200000	7500000			600000	12000000
	52500	750000			600000	8500000			750000	5000000
	1800	2850000			105000	13000000			800000	15000000
	2250	300000			375000	7000000			350000	2500000
	7500	1950000			80000	13000000			500	6500000
	600	8250			34000	1575000			28750	52250000
	7500	1200000			107500	3700000			385000	39500000
	106500	9150			18250	2425000			350000	180000
	6525	10725			1450000	500000			2750	3825000
	3000	97500			462500	5425000				9750000

## Sheet: Fig 1C
C	Brain D3			Brain D7			Brain D14			Galea D3			Galea D7			Galea D14			Flap D3			Flap D7			Flap D14
Monocyte	WT	Rag1-/-		WT	Rag1-/-		WT	Rag1-/-		WT	Rag1-/-		WT	Rag1-/-		WT	Rag1-/-		WT	Rag1-/-		WT	Rag1-/-		WT	Rag1-/-
	41.5	33.5		36.4	30.2		21.8	20.2		5.01	1.31		2.21	2.53		12.4	6.05		2.92	1.73		1.88	0.44		2.41	1.23
	46.5	34		35.1	25.9		28.8	26.6		4.96	0.65		0.87	1.25		5.43	5.77		3.49	0.67		0.58	2.21		1.98	1.6
	30.1	40.8		38.1	29.8		26.2	25.8		0.85	1.84		1.6	0.78		14.1	5.55		7.47	1.52		0.89	0.2		4.88	2.27
	49	33.3		43.2	30.8		36.1	22.6		1.76	3.45		6.72	0.7		11.6	4.84		3.31	2.32		3.37	3.1		4.49	3.42
	35.4	30.4		30.8	30.2		31	34.1		1.7	3.2		0.82	1.81		2.71	1.94		4.56	3.57		1.72	0.41		1.24	1.15
	39.3	34.5		24.3	29		30.8	15.2		4.92	2.03		24.1	2.91		3.13	8.85		5.48	2.03		1.72	0.73		1.79	0.61
	35.4	41.9		48.3	28		35.2	36.1		12.5	3.83		16.3	2.3		6.93	5.01		4.94	3.19		1.63	5.11		10.4	1.45
	33.8	38.2		27.9	17.9		23.5	15.3		15.6	3.6		2.62	5.35		2.04	4.15		5.28	1.95		0.93	1.03		8.26	2.22
	39.5	38.3		32.5	21.8		15.8	26.4		2.42	3.74		15.6	1.48		3.33	3.51		2.15	2.12		1.36	3.82		2.73	1.28
	33.6	31.7		41.7	20.5		23.1	13.9		3.29	6.64		26.6	3.57		8.2	1.7		1.85	2.38		0.99	0.35		3.3	1.84
	39.8	40.3		41.1	42.9		35.3	29.3		5.1	7.73		8.03	1.85		4.07	4.25		1.62	7.35		38.4	2.21		3.92
	41.1	39.4		39.8	36.6		36.7	25		4.63	4.63		2.44	2.54		19.1	2.33		3.4	3.46		2.86	2.51
				45.6	41		41.6	22.9					5.75	2.11		9.73	10.1					3.2	0.84
				42.8	42.8		38.5	22.9					3.09	8.58		4.97	6.72					6.91	3.16
				39.6	36.7		37.7	20.7					5.31	2.12		8.37	3.92					21.6
GMDSC	WT	Rag1-/-		WT	Rag1-/-		WT	Rag1-/-		WT	Rag1-/-		WT	Rag1-/-		WT	Rag1-/-		WT	Rag1-/-		WT	Rag1-/-		WT	Rag1-/-
	12	32.3		1.08	12.1		9.32	22		63.4	75.2		83.8	82.5		60.3	78.2		74.1	86		81.3	85.1		84.7	81.6
	20.4	35.4		3.13	10.3		8.12	14.7		72.9	60		83.1	84.9		74	71.7		74.8	95.2		90.4	88.9		88.2	36.8
	24.6	25.7		3.75	4.93		6.71	29.2		81	82.4		83	86.5		57.1	70.4		69.2	86.4		88.4	93.2		76.7	77.9
	13.6	29		2.4	5.38		5.11	22.4		84.2	76		73.6	85.8		56.9	73.2		87.1	85.1		79.7	33		76.6	74.9
	20.3	24.3		0.61	8.11		5.68	28.4		82.1	80.1		76.9	89.4		72.9	51.1		77.1	79.1		84.1	83.8		43.3	81.5
	11.1	30.3		3.29	32.2		22.1	54.4		70.5	74.1		68.1	78		68.2	60.8		69.7	85.2		65.2	91.1		54.1	68.9
	24.8	28.9		6.56	21.1		15.9	32.3		55.4	70		45.9	72		65.8	66.2		55.6	72.3		74.5	77		54.6	32.2
	22.5	24.1		6.18	44.3		10	35.4		58.2	77.4		73.8	77.5		57.7	63.6		71.7	65.4		80.4	86.3		41.9	58
	18.5	14.1		1.57	30.2		12	29.4		84.1	83.5		47	48.3		68.8	64.7		73.7	87.7		71.8	48.1		52.8	63.6
	17.8	33.5		1.43	28.1		9.91	25.3		69.4	79.4		37.4	79.6		62.2	68.3		53.1	84.6		45.3	80.4		76.1	66.1
	21.4	12.2		9.61	19		6.05	11.8		73.6	73.7		64.9	65.1		54.2	57.7		70.6	64.2		65.4	75.5		67.7
	16.9	19.5		6.39	13.1		3.79	15.9		69.4	80.7		71.8	67.6		28.1	61.2		72.5	77.6		76.9	48.3
				3.77	21.1		24.9	23.5					64.8	62.6		52.7	39.7					77.4	70.7
				5.51	14.3		46.6	52.9					69.5	45.2		63.1	41.5					78.5	60.9
				3.93	22.1		34.7	53.3					49.7	61.2		53.9	64.8					63.5
PMN	WT	Rag1-/-		WT	Rag1-/-		WT	Rag1-/-		WT	Rag1-/-		WT	Rag1-/-		WT	Rag1-/-		WT	Rag1-/-		WT	Rag1-/-		WT	Rag1-/-
	4.85	4.87		0.4	1.9		0.87	2.3		24.4	19.5		17.8	27.5		29.2	29.2		21.6	10.2		27.3	19		22	36.2
	3.29	6.17		0.48	5.04		1.96	4.42		16.3	37.6		20.7	22.2		16.3	27		19.3	3.41		14	34.8		27.2	29.4
	15.3	5.78		0.32	1.71		1.14	4.18		13.4	13.1		21	30.3		22.7	28.3		19.2	10.8		16.3	22.4		4.18	7.48
	3.31	5.19		0.57	1.61		2.17	2.23		11	16.8		20.2	36.4		19	33.5		6.99	11.1		14.3	24.1		3.16	15.8
	5.72	5.43		0.3	1.47		0.91	2.19		13.6	12		37	30.9		16.5	19.2		15.4	15		28.6	14		5.12	14
	2.58	3.22		0.77	17.6		10.3	21.5		17.9	22.1		4.71	23.54		6.49	10.9		21	11		12	16.81		6.07	13.5
	9.87	4.8		2.81	18		2.44	6.93		14.2	20.1		11.4	22.32		11.3	15.4		29.2	18.6		7.28	16.14		5.84	10.4
	5.25	10.4		1.89	5.53		3.14	14.7		9.98	13.1		8.89	22.17		4.12	19.7		17.2	27.2		8.53	24.3		6.18	5.19
	6.08	5.98		2.61	5.2		5.05	10.5		9.54	7.6		3.5	7.68		6.5	18.1		19.3	7.28		11.4	15.9		5.3	1.96
	11.7	4.29		2.07	12.4		2.43	16.5		20.6	6.71		16.1	24.99		20.9	44.5		38.9	9.64		10.5	6.21		2.7	4.63
	4.3	4.16		3.95	6.07		2.1	2.17		14.3	10.5		2.91	10.4		6.84	8.1		22.9	19.7		13.1	15.7		3.59
	5.49	5.75		1.74	6.66		1.44	1.38		19.6	8.9		8.08	18.5		7.35	11.8		18.2	11.5		16.3	6.16
				3.05	9.79		2.07	5.65					16	6.53		4.76	8.63					9.08	45.9
				0.52	10		9.44	4.1					9.15	39.6		6.45	8.77					11.6	11.1
				1.96	9.05		1.39	6.1					5.1	5.61		5.29	12.6					14
F4/80	WT	Rag1-/-		WT	Rag1-/-		WT	Rag1-/-		WT	Rag1-/-		WT	Rag1-/-		WT	Rag1-/-		WT	Rag1-/-		WT	Rag1-/-		WT	Rag1-/-
	1.48	1.13		0.28	1.9		2.79	2.03		1.3	0.79		1.62	1.33		4.2	1.89		0.27	0.29		2.28	2.24		1.45	1.69
	0.97	0.94		0.22	0.3		1.01	1.94		0.58	0.61		0.66	1.04		2.81	3.67		0.56	0.17		3.52	4.36		2.51	3.34
	2.08	1.79		0.17	0.82		1.27	4.04		1.54	0.67		1.04	0.53		2.97	7.59		0.37	0.17		1.73	2.31		2.41	2.85
	0.9	1.85		0.18	0.19		1.29	1.88		0.53	0.75		0.6	0.7		3.42	6.72		0.16	0.25		2.35	6.09		1.32	5.26
	0.95	2.48		0.22	0.63		0.77	1.53		0.32	2.72		1.02	0.89		3.65	5.61		0.82	0.43		2.13	0.43		0.93	2.12
	1.09	0.46		0.2	2.37		0.17	1.19		0.76	0.42		2.19	8.02		2.45	0.58		0.31	0.81		2.51	0.61		5.08	1.83
	3.7	1.77		0.091	0.45		0.072	1.64		9.84	1.15		1.53	5.28		0.81	1.58		6.24	1.25		0.46	0.27		0.45	3.97
	2.38	2.82		0.21	1.53		0.26	0.76		4.77	1.58		1.24	5.66		1.43	0.74		2.03	2.08		0.64	0		0.66	1.48
	1.51	5.72		0.34	0.6		0.21	0.97		0.85	1.13		4.26	2.8		2.11	0.81		1.12	0.48		2.13	0.39		0.17	0.2
	2.03	1.27		1	1.44		0.18	1.44		1.4	2.18		1.43	2.35		0.64	0.45		1.11	0.7		0.8	1.33		0.27	0.66
	2.25	3.01		1.32	2.84		0.96	0.96		1.78	2.18		1.45	5.15		0.4	0.93		1.33	2.59		0.71	1.74		0.47
	5.38	1.03		1.04	1.98		1.62	0.74		0.97	1.94		5.11	1.97		0.96	0.66		1.68	3.27		3.32	1.83
				0.98	3.08		0.49	1.77					1.28	4.18		0.16	0.42					3.58	0.85
				0.13	2.08		0.42	1.08					2.98	1.92		0.59	0.45					3.53	2.07
				1.07	2.6		0.98	1.33					2.57	6.94		0.6	0.43					5.53
Microglia	WT	Rag1-/-		WT	Rag1-/-		WT	Rag1-/-
	74.3	81.3		59.2	87.5		39.6	72.5
	59.9	67.1		40.4	70.8		84.9	96.2
	70.3	76.4		60	59.1		94.2	60.9
	81.7	46.3		63.1	66.2		77.3	56.8
	74	57.1		73.5	74		32.5	64.1
	69.5	68.6		42.6	90.7		95.3	79.9
	87.9	93.5		89.2	96.7		94.1	86.5
	94.3	90.2		93.6	85.5		67.9	95.6
	94.2	86.6		29.8	93.4		66.8	60.1
	93.9	95.6		93.7	94.2		70.4	85.1
	95.4	86.8		96.6	95.6		93.9	80.6
	93.9	95.1		96	95.4		92.4	82.3
				89.4	93		95.6	63.1
				91.9	94.8		92.7	83.4
				95.2	97.3		91.1	84.1

## Sheet: Fig 2A
Panel	Brain D7			Galea D7			Flap D7			Brain D14			Galea D14			Flap D14
A	Iso	CD4 Ab		Iso	CD4 Ab		Iso	CD4 Ab		Iso	CD4 Ab		Iso	CD4 Ab		Iso	CD4 Ab
	1950	6600		50000	175000		40000	4000000		750	120000		34000	2500000		450000	8500000
	7200	6300		65000	800000		850000	1350000		150	133500		20000	750000		1300000	3600000
	4500	4200		2000000	1000000		500000	3500000		1500	61500		350000	1550000		150000	3500000
	3300	13500		300000	1250000		750000	600000		300	360000		24500	900000		3000	4050000
	9000	7500		200000	6500000		1500000	5000000		300	330000		5500	300000		450000	1500000
	3650	12450		115000	850000		90000	950000		450	108000		4000	450000		1350000	8000000
	5850	10575		750000	182500		1700000	1107500		150	3000		5000	1500000		100000	3000000
	6000	79500		135000	550000		1250000	950000		450	1500		2500	1600000		1550000	1000000
	1050	140250		55000	6000000		405000	4000000		600	1200		6000	200000		200000	2850000
	2100	45750		105000	1300000		272500	3750000		150	8550		50000	1350000			3500000
	1650	24000		205000	600000		202500	3250000		8550	13500		75000	2250000			2650000
		14025			205000					1500	10350		45000	1300000

## Sheet: Fig 2B
D7	Brain D7			Galea D7			Flap D7			Brain D14			Galea D14			Flap D14
B	Iso	CD8 Ab		Iso	CD8 Ab		Iso	CD8 Ab		Iso	CD8 Ab		Iso	CD8 Ab		Iso	CD8 Ab
	18000	7500		75000	265000		500000	1100000		37500	1950		20000	35000		50000	200000
	7500	6750		70000	235000		850000	600000		21000	1500		180000	55000		2250000	600000
	3000	2400		175000	105000		400000	1750000		13500	1950		150000	310000		600000	100000
	7500	5100		115000	170000		2450000	750000		2400	28500		50000	60000		1800000	300000
	18000	3750		55000	20000		850000	100000		2250	7650		60000	175000		850000	2500000
	25500	10500		130000	30000		1250000	1500000		2850	6750		55000	125000		600000	2100000
	750	5550		6500	36000		650000	2250000		1500	900		350000	140000		125000	4000000
	2100	2700		7000	1350000		200000	100000		1200	1200		50000	185000		200000	1100000
	600	9000		4500	200000		500000	3250000		2250	450		200000	25000		430000	1950000
	1800	24000		33000	950000		2900000			18000	300		100000	70000		190000
	600			45000			400000			12000	900		15000	75000
	2250			50000						6450	1200		10000	20000

## Sheet: Fig 2C
	Brain D7		Galea D7		Flap D7							Brain Innate										Adaptive							Galea									Flap
C	IgG	Ab	IgG	Ab	IgG	Ab			Mono-I	Mono-A	MDSC-I	MDSC-A	PMN-I	PMN-A	F480-I	F480-A	NK1.1-I	NK1.1-A		CD4-I	CD4-A	CD8-I	CD8-A	gdTCR-I	gdTCR-A		Mono-I	Mono-A	MDSC-I	MDSC-A	PMN-I	PMN-A	F480-I	F480-A		Mono-I	Mono-A	MDSC-I	MDSC-A	PMN-I	PMN-A	F480-I	F480-A
	300	21000	16000	220000	1500000	2100000			15.5	19.5	15.3	20.1	41	21	0.93	9.69	3.73	1.29		0.37	0.34	0	0.27	0.19	1.15		17.6	4.53	35.6	50.1	27.6	37.8	4.09	1.72		2.4	0.33	30.7	18.4	38.6	45.4	0.97	0.093
	150	33000	49000	120000	200000	19500000			37.9	17.2	18.3	15.7	14.2	21.2	0	9.89	6.39	0.89		3.65	0.4	0.91	0.49	3.2	0.84		13	2.63	42	56.1	27.5	34.8	3.05	0.95		1.68	0.25	32.6	33.2	35.1	35.8	0.53	0.36
	55500	88500	420000	24000	1150000	3500000			37.5	19.2	10.7	17.5	13.8	18.3	0.29	9.05	4.61	0.76		7.78	0.36	2.31	0.099	2.02	0.62		5.73	2.32	49.5	58	32.3	33.7	1.63	0.79		0.23	0.044	38.2	19.1	27.7	32.9	0.45	0.13
	17850	73500	65000	3150000	2200000	5000000			25.5	19.4	16.3	20.8	10.8	18.2	4.71	8.72	4.2	1.66		3.31	1	1.53	0.38	4.2	1.94		6.96	2.14	50.3	62	29.4	29.2	2.78	1.46		2.43	3.1	17.5	25.1	35.9	21.9	0.95	0.2
	16500	72000	220000	1100000	3950000	6500000			21.4	23.7	2.21	11.9	2.29	15.5	2.94	5.81	4.41	2.67		11.2	3.01	1.32	0.47	15.7	5.72		6.5	1.64	52.4	51.7	26.4	39.3	2.83	1.86		1.46	1.94	11.3	21.8	35.7	28.6	0.2	0.29
	8850	28500	360000	305000	100000	550000			24.7	23.9	3.76	14.1	1.99	16.4	3.82	9.19	4.38	3.15		10.5	0.46	1.18	0.2	13.5	1.73		8.93	1.06	52.1	58	23.8	35.5	4.2	0.46		0.84	24.1	29.7	0.42	48.9	1.07	1.03	0
	1200	1035000	13000	4050000	5650000	7050000			48.3	30.2	0.071	5.96	2.44	10.1	0.12	5.38	13.8	7.04		14	0.23	1.41	0.14	4.11	0.83		44.2	5	9.03	28.9	10.2	15.4	3.11	0.62		2.7	4.11	56	72.5	16.9	13.7	5.13	0.55
	600	184500	14000	1550000	650000	300000			43.7	30.8	0.039	1.97	5.29	11.3	0.26	3.46	13	7.12		11.1	0.87	1.09	0.56	3.8	1.32		21	9.18	20.2	64.5	20.7	15.9	1.4	3.66		2.41	0.99	45.3	72.3	26.4	18.7	3.6	0.56
	18000	139500	54000	2750000	3700000	150000			44.4	38.4	1.99	1.91	4.39	10.8	0.68	7.17	9.76	8.45		11.8	0.54	0.54	0.47	1.64	1.98		6.85	6.35	57.3	31.4	12.7	12.3	1.48	4.04		0.87	0.84	78.4	80.3	14.1	10	1.09	0.42
	24000	169500	600000	3900000	2550000	1700000			39.2	27.3	2.2	2.86	7.5	14.6	0.72	5.99	11.3	4.26		11.9	0.66	0.68	0.66	2.54	1.98		5.81	2.51	60.8	53.5	16.7	10.5	3.37	0.73		0.89	2.81	66.8	73.7	17.6	10.5	2.34	0.94
	46500	145500	645000	615000	800000	950000			36.3	32.3	1.84	1.94	5.73	10.9	0.97	9.05	10.2	4.16		9.67	0.37	1.22	0.6	12.5	1.18		8.6	4.05	52.7	71.3	11.8	15.4	3.62	1.56		1.05	1.32	63.4	70.3	12.1	20.2	1.84	0.86
	24000	630000	65000	9050000	500000	17500000			43.1	12	0.95	30.5	5.69	17.9	0.34	12.5	10.7	2.46		11.3	0.6	1.04	0.47	5.73	1.76		20	1.2	69.6	63.5	12.9	21.6	5.63	1.64		1.66	0.61	52.5	45.7	20	50.1	4.21	0.074
	450	235500	4200	500000	7000	31500000			25.7	12.6	8.34	35.6	12.9	24.4	0.63	5.89	21.1	2.24		1.77	0.53	2.78	0.36	2.02	2.08		5.87	2.19	56.3	72.6	15.5	25	4.99	1.99		8.33	0.62	24.1	57.8	57	38.1	3.79	0.082
	20550	225000	1600000	1200000	29000	18500000			20.5	16.8	28.7	26.2	5.31	17.3	0.83	6.13	10.6	3.68		4.41	0.53	0.96	0.57	6.79	3.75		10.5	1.58	59.2	67.5	13.3	20.4	9.16	2.18		24.4	0.68	25	52.3	28.6	43.5	4.17	0.11
	12000	510000	1700000	1850000	50500	13000000			29.3	16.2	10.4	28.5	2.22	20.1	0.46	5.62	11.5	2.63		5.58	0.5	1.08	0.52	12.1	2.54		9.3	1.38	53.7	72.4	12.1	42.1	8.65	1.31		44.8	1.6	6.93	39.9	4.48	53.4	6.27	0.23
	3300	222000	150000	700000	600000	1950000			27.4	13.6	8.72	39.6	4.62	23.5	0.72	3.58	10.8	3.22		3.87	0.53	0.33	0.34	6.75	1.63		6.24	1.32	53.2	50.8	27.9	83.5	4.86	0.98		24.9	1.25	18.8	51.5	27.5	42.9	6.35	0.19
	1050		100000		100000				24.5		11.6		6.05		0.47		16			5.11		0.52		5.11			12.1			7.62	19.2		6.28			17		31.7		37.9		2.43

## Sheet: Fig 2D
												Brain Innate										Adaptive							Galea									Flap
									Mono-I	Mono-A	MDSC-I	MDSC-A	PMN-I	PMN-A	F480-I	F480-A	NK1.1-I	NK1.1-A		CD4-I	CD4-A	CD8-I	CD8-A	gdTCR-I	gdTCR-A		Mono-I	Mono-A	MDSC-I	MDSC-A	PMN-I	PMN-A	F480-I	F480-A		Mono-I	Mono-A	MDSC-I	MDSC-A	PMN-I	PMN-A	F480-I	F480-A
D	Brain D14		Galea D14		Flap D14				22.4	35.9	28.8	2.97	10.7	3.34	5.45	1.52	4.11	22.8		9.86	9.65	1.4	1.14	3.83	5.22		10.1	1.83	52.6	72.1	21	23.5	5.4	1.19		5.14	2.21	62.7	67.5	20.2	25.3	3.7	0.89
	IgG	Ab	IgG	Ab	IgG	Ab			22.5	33	19.6	6.26	10.8	6.01	3.42	2.18	7.51	19		13.1	8.33	1.95	0.7	3.19	5.17		10.1	3.08	54.2	61	21.9	30.5	4.96	2.37		11.7	2.69	51.8	63.1	17.3	28.3	4.16	1.13
	0	7500	2000	7000000	21500	11000000			24.1	33.7	20.7	8.65	12.8	7.52	2.37	2.7	7.62	18.1		11.9	7.15	2.6	0.95	3.04	8.33		19.7	7.34	39.2	55.5	20.6	25.7	5.6	5.74		7.71	5.87	56.9	58.5	20.8	24.7	5.56	2.8
	750	19500	11000	2000000	10000	20500000			17.3	20.1	20.1	11.3	12.5	21	2.51	3.98	7.62	12.9		15.8	8.68	1.37	0.49	4.52	3.87		3.85	5.75	78	49.2	15.5	30.6	0.72	9.53		3	1.46	77.2	74.3	15.3	19.5	0.62	0.81
	175000	61500	370000	13000000	6500	1500000			4.68	19.6	40.3	7.59	29.5	8.43	4.66	2.02	3.45	16.3		6.36	18.8	1.03	1.02	2.34	3.39		4.28	3.84	65	67.3	23.6	20.4	3.29	4.72		2.17	0.7	70.2	71.3	22.6	23.6	1.09	3.09
	121500	165000	80000	4000000	1500000	60000000			9.54	29.8	33.9	4.42	16.7	5.63	4.49	1.99	4.88	20.7		12	13.8	1.49	0.56	3.63	5.67		5.14	4.02	61.7	61.2	24.8	27.1	3.78	3.98		2.34	0.47	76.9	76.3	16.8	20.9	0.22	1.93
	64500	55500	8000	5000000	4850000	6450000			30.4	32.9	12.2	11.8	6.26	6.81	4.02	7.85	7.24	8.91		22.2	15.6	2.52	0.53	7.64	5.97		19.2	4.42	41	61.1	17.4	25	9.02	6.31		1.57	2.3	69.4	63.3	22	26.6	2.92	4.39
	36000	76500	13500	3500000	3900000	450000			33.5	33.1	6.8	4.31	3.89	2.62	1.73	3.28	10.1	5.59		23.4	35	3.06	0.44	6.47	10.1		30.5	10.7	26.5	45	11.4	21.8	8.47	13.6		4.83	7.49	56.3	66.8	23.7	15.5	7.51	3.74
	55500	79500	400000	1600000	45000	6600000			36.1	40.7	5.14	5.86	3.93	3.24	1.4	4.36	10.1	7.38		25.8	21.6	4.91	0.32	8.22	6.52		33.6	6.91	27.6	56.3	13.3	18.4	10.4	11.7		8	9.84	48.9	60.7	22.7	18.4	9.02	5.21
	15000	27000	225000	300000	1200000	6000			31.5	40.9	3.97	9.32	2.24	4.72	3.08	11.2	8.72	5.38		23.9	6.56	3.81	0.25	7.32	3.13		38.1	0.98	17.3	68.3	10.2	22.1	16.8	7.32		4.06		56.7		26.3		6.95
	5100	7650	210000	30000	1205000	685000			35.7	42.1	5.04	10.1	2.5	5.19	3.87	7.55	8.53	8.77		21.9	10.8	4.81	0.38	5.21	6.66		35.9	3.14	19.2	62.9	12.1	19.8	9.63	10.9		5.72		53.9		22		8.82
	4800	21000	100000	6400000	105000				32.3	33.4	5.88	7.55	3.27	4.26	1.68	5.11	9.91	7.9		22.2	22.3	3	0.43	6.91	11.4		36.7	6.16	15.9	57.4	11.7	19.5	10.1	13.4		4.48		53		25.2		10.7
	1500	7350	10000	5150000	505000				39.7	23.6	22.6	19.3	4.92	13.4	1.65	1.37	7.58	6.65		5.63	3.13	2.64	1.17	2.05	16.6		35.7	7.3	17.9	56.3	14.4	30	5.93	4.66		4.71		53.4		26.3		6.32
	108000	18000	200000	1700000	225000				20.7	21.4	45.2	15.1	16	8.12	0.83	2.17	4.06	4.81		3.05	9.37	1.63	1.21	1.59	13.5		14.5	6.52	50.8	67.8	20.6	19.6	6.8	2.72		2.96		74.8		16.3		2.63
	0	2700	5500	2500000	65000				24.1	33.7	36.8	27	14.8	14.5	1.54	4.16	5.43	1.89		2.96	2.99	0.84	0.37	1.77	4.67		2.18	4.59	74.6	64.5	18.4	26.5	3	2.67		3.19		70.3		9.82		11.7
	150	16500	39500	200000	635000				13.2	14.3	43.7	40.8	28.8	14.5	1.25	7.54	3.11	2.23		1.25	4.09	0.55	0.37	1.19	7.01		3.73	5.72	67	59.9	22.5	27.7	5.05	3.48		4.46		72.3		16.2		3.11
	48000	205500	615000	220000	200000				14.1	17.6	41	43.3	25.2	13.8	1.67	3.12	2.68	1.75		2.81	4.21	1.17	0.52	1.72	6.99		6.04	3.92	61.6	65.3	22.5	26.4	5.37	2.29		13.6		46.6		12.8		10.2
	43500	211500	3450000	800000	1600000
	6000	190500	2200000	2000000	70000

## Sheet: Fig 3E
E		1	2	3	4	5	6	aggregate
	D3	10	15	109	3	15	18	170
	D7	22	180	367	115	194	167	1045
	D14	1817	1287	355	374	174	104	4111

## Sheet: Fig 3F
F		1	2	3	4	5	6
	Il17a	0.175717	0.500213	-1.44801	1.20907	0.511178	-0.94817
	Il17f	-0.70654	-0.2953	-1.33941	1.50712	0.429127	0.405006
	Ccr6	-0.78038	0.148686	-1.17733	1.0675	-0.51476	1.25629
	Il23r	-0.63512	0.70836	-1.5098	1.2224	0.493188	-0.27904
	Rorc	-0.31104	0.445089	-1.78374	1.13219	0.490784	0.026714
	Rora	0.740219	0.493407	-1.94222	0.607474	-0.12589	0.227007
	Irf4	0.188413	0.67258	-1.6072	0.806194	0.769162	-0.82915
	Batf	-1.16653	0.486972	-0.96345	1.25332	0.837916	-0.44823
	Tnf	0.734553	0.706754	-1.19241	0.54941	0.580282	-1.37859
	Ifng	0.814813	1.04136	-0.43198	-0.02691	0.323155	-1.72043
	Cxcr3	-0.34272	1.19189	0.303813	-1.68545	-0.17374	0.706196
	Stat4	-0.52166	1.6254	-0.23197	0.029562	-1.35207	0.45075
	Cxcr6	1.18076	0.511586	-1.63949	0.544539	0.002291	-0.59969
	Tbx21	-0.08418	1.14441	0.278883	-0.80112	0.918216	-1.45621
	Stat1	-1.50395	1.0958	0.684699	-0.82263	0.621406	-0.07532
	Il13	-0.11308	-0.83973	-0.65791	0.770078	1.62508	-0.78443
	Il4	0.662573	1.40772	-0.4888	-1.52196	-0.13525	0.075715
	Ccr4	-0.38234	0.338588	-1.60701	0.357112	-0.12531	1.41896
	Gata3	-1.00538	1.303	-0.75013	-0.8701	0.441085	0.881522
	Il2ra	0.025474	1.05424	-1.0671	0.178834	1.06594	-1.25738
	Ikzf2	-1.14975	1.53232	0.302205	-0.42403	0.585511	-0.84625
	Ctla4	0.613962	0.689612	-1.85091	0.813358	-0.02195	-0.24407
	Foxp3	-0.93688	1.7884	0.120421	-0.4067	0.257846	-0.82309
	Isg15	-1.05846	0.456968	1.70269	-0.85056	-0.03365	-0.21698
	Ifi206	-0.34725	1.05406	0.923972	-1.5063	-0.62703	0.502539
	Ifit3	-0.73471	0.486991	1.71276	-0.98317	-0.56246	0.080597
	Ccl5	-0.6079	0.740847	1.62008	-0.83328	-0.04779	-0.87196
	Klrd1	-0.31905	1.05676	1.23178	-1.22629	0.120433	-0.86364
	Klrb1c	-0.82569	0.930689	1.47531	-1.02491	-0.08948	-0.46591
	Cdk1	-0.48322	-0.41758	-0.1498	-0.41451	2.02186	-0.55674
	Mki67	-0.48542	-0.22277	-0.45069	-0.34102	2.02871	-0.52881
	Tuba1b	-0.84941	-0.20392	0.42903	-0.34444	1.80061	-0.83188
	Stmn1	-0.68671	-0.41891	0.072718	-0.35948	1.97076	-0.57838

## Sheet: Fig 3G
G		D3	D7	D14
	Tbx21	-0.91631	1.06666	-0.15035
	Cxcr3	-1.01704	0.982037	0.035007
	Stat1	-0.88419	1.08526	-0.20107
	Ifngr1	-0.35026	-0.77775	1.12801
	Ifng	-0.68455	-0.46305	1.1476
	Tnf	-0.90139	-0.17431	1.0757
	Rorc	-1.10303	0.255711	0.847316
	Ccr6	-1.08373	0.887044	0.196685
	Cxcr5	-0.2193	1.09145	-0.87215
	Il23r	-1.10052	0.247528	0.85299
	Il17a	-0.93247	-0.12357	1.05604
	Il10	-1.0246	0.051173	0.973431
	Il21	-1.13267	0.760747	0.371921
	Bcl6	-1.03292	0.069471	0.963453
	Batf	-1.1546	0.564408	0.590197

[truncated: 48 more sheets: Fig 3I, Fig 4A, Fig 4B, Fig 4C, Fig 4D, Fig 4E, Fig 4F, Fig 4G, Fig 4H, Fig 5A, Fig 5B, Fig 5C, Fig 5D, Fig 5E, Fig 6B, Fig 7B, Fig 7E, Fig 8B, Fig 8F, Fig 9C …]
